# Supplementary material for: MaNrtB, a Putative Nitrate Transporter, Contributes to Stress Tolerance and Virulence in the Entomopathogenic Fungus Metarhizium acridum
Source: J Fungi (Basel). 2025 Feb 1;11(2):111. doi: 10.3390/jof11020111 (PMC11855974; doi:10.3390/jof11020111)
Supplement: Supplementary file 1 [file jof-11-00111-s001.zip]

Archive with 1 entries (1 files):
- jof-3352404-supplementary.pdf
